# Supplementary material for: Synergistic Production of Lycopene and β-Alanine Through Engineered Redox Balancing in Escherichia coli
Source: Int J Mol Sci. 2025 Jul 14;26(14):6727. doi: 10.3390/ijms26146727 (PMC12294996; doi:10.3390/ijms26146727)
Supplement: Supplementary file 1 [file ijms-26-06727-s001.zip]

Archive with 1 entries (1 files):
- ijms-3652301-supplementary.pdf
